# Supplementary material for: The Effects of Different Thiol-Containing Compounds on the Degradation of Sulforaphene
Source: Molecules. 2024 Sep 12;29(18):4328. doi: 10.3390/molecules29184328 (PMC11434082; doi:10.3390/molecules29184328)
Supplement: Supplementary file 1 [file molecules-29-04328-s001.zip]

Archive with 1 entries (1 files):
- molecules-3149507-supplementary.pdf
